# Supplementary material for: Involvement of human and canine MRP1 and MRP4 in benzylpenicillin transport
Source: PLoS One. 2019 Nov 27;14(11):e0225702. doi: 10.1371/journal.pone.0225702 (PMC6881026; doi:10.1371/journal.pone.0225702)
Supplement: S1 Table — A) Raw data on mRNA expression of canine MRP1 and MRP4 in MDCKII-WT cells (delta delta CT) used for Fig 1A and 1B) Data of [3H]-benzylpenicillin uptake in MDCKII-WT cells (% of Control) used for Fig 1B along with the raw data. (XLSX) [file pone.0225702.s001.xlsx]

## Sheet: Sheet1
Fig 1A	mRNA expression of canine MRP1 and MRP4 in MDCKII-WT cells (delta delta CT)
	MRP1	MRP4
	0.0267683	0.15822
	0.0146124	0.135216
	0.0195503	0.144252
Fig 1B	3H-benzylpenicillin uptake in MDCKII-WT cells (% of Control)
	control	10µM MK571	2.5µM reversan	10µM ceefourin 1
	100	301.291	199.44	202.52
	100	298.938	162.281	205.754
	100	280.558	163.45	213.089
		benzylpenicillin uptake in MDCKII-WT cells (fmol/mg/min)
		Ccntrol	10µM MK571		Ccntrol	10µM MK571		Ccntrol	10µM MK571			Control	2.5µM Reversan	10µM Ceefourin 1		Control	2.5µM Reversan	10µM Ceefourin 1		Control	2.5µM Reversan	10µM Ceefourin 1
		2.1163	6.50707		2.30789	7.38445		2.36527	6.18532			1.86985	4.16221	4.07052		4.48289	7.96035	9.94199		4.5009	7.10457	10.5395
		2.10221	6.27786		2.48308	7.18518		2.37849	7.00387			2.08184	3.85095	3.94371		4.89884	7.61203	10.1968		4.79474	7.76605	10.5195
		2.25357	6.7149		2.54729	7.36721		2.59996	7.41421			2.00629	3.89349	4.05158		5.19396	8.08112	9.85124		4.89927	8.32296	9.1889
	Average	2.15736	6.49994		2.44609	7.31228		2.4479	6.8678		Average	1.98599	3.96889	4.02194		4.85856	7.8845	9.99667		4.73164	7.73119	10.0826
	SD	0.0836187	0.218604		0.123911	0.110408		0.131849	0.625643		SD	0.107446	0.168773	0.0684013		0.357243	0.243571	0.179148		0.206545	0.609939	0.774045
	SE	0.0482773	0.126211		0.0715401	0.0637441		0.076123	0.361215		SE	0.0620337	0.0974414	0.0394915		0.206254	0.140626	0.103431		0.119249	0.352149	0.446895
	n	3	3		3	3		3	3		n	3	3	3		3	3	3		3	3	3
	% of Control	100	301.291		100	298.938		100	280.558		% of Control	100	199.441	202.515		100	162.281	205.754		100	163.45	213.089
