# Supplementary material for: Involvement of human and canine MRP1 and MRP4 in benzylpenicillin transport
Source: PLoS One. 2019 Nov 27;14(11):e0225702. doi: 10.1371/journal.pone.0225702 (PMC6881026; doi:10.1371/journal.pone.0225702)
Supplement: S2 Table — A) Raw data on mRNA expression of Canine/Human MRP1/4 in MDCKII-MRP1/4 cells (delta delta CT) used for Fig 2A. B) Data of [3H]-benzylpenicillin uptake in MDCKII-MRP1 cells (% of Control) used for Fig 2B and 2C) Data of [3H]-benzylpenicillin uptake in MDCKII-MRP4 cells (% of Control) used for Fig 2C. (XLSX) [file pone.0225702.s002.xlsx]

## Sheet: Sheet1
Fig 2A	mRNA expression of Canine/Human MRP1/4 in MDCKII-MRP1/4 cells (delta delta CT)
	MDCKII-MRP1 cells			MDCKII-MRP4 cells
	canine MRP1	human MRP1		canine MRP4	human MRP4
	0.0289559	0.658231		0.0967228	0.89296
	0.0222508	0.539614		0.0932125	0.587774
	0.0191922	0.48858		0.0934281	0.771997
Fig 2B	3H-benzylpencillin uptake in MDCKII-MRP1 cells ( % of Control)
	control	10µM MK571	2.5µM reversan
	100	347.934	174.275
	100	386.302	201.352
	100	374.78	131.59
	100	323.73	195.441
	100	310.397	188.35
Fig 2C	3H-benzylpencillin uptake in MDCKII-MRP4 cells (% of Control)
	control	10µM MK571	10µM ceefourin 1
	100	266.349	275.948
	100	314.925	268.911
	100	285.033	245.045
