# Supplementary material for: Involvement of human and canine MRP1 and MRP4 in benzylpenicillin transport
Source: PLoS One. 2019 Nov 27;14(11):e0225702. doi: 10.1371/journal.pone.0225702 (PMC6881026; doi:10.1371/journal.pone.0225702)
Supplement: S3 Table — A) Raw data on mRNA expression of Human MRP1 and MRP4 in Hep G2 cells (delta delta CT) used for Fig 3A and 3B) Data of [3H]-benzylpenicillin uptake in Hep G2 cells (% of Control) used for Fig 3B. (XLSX) [file pone.0225702.s003.xlsx]

## Sheet: Sheet1
Fig 3A	mRNA expression of human MRP1 and MRP4 in Hep G2 cells (delta delta CT)
	MRP1	MRP4
	0.0246318	0.0108713
	0.018928	0.0162885
	0.0315037	0.0189499
Fig 3B	3H-benzylpencillin uptake in Hep G2 cells (% of Control)
	control	10µM MK571	2.5µM reversan	10µM ceefourin 1
	100	187.84	139.811	186.273
	100	180.378	132.584	191.338
	100	187.915	138.168	197.877
