# Supplementary material for: Involvement of human and canine MRP1 and MRP4 in benzylpenicillin transport
Source: PLoS One. 2019 Nov 27;14(11):e0225702. doi: 10.1371/journal.pone.0225702 (PMC6881026; doi:10.1371/journal.pone.0225702)
Supplement: S4 Table — A) Raw data on mRNA expression of Human MRP1 and MRP4 in hCMEC/D3 cells (delta delta CT) used for Fig 4A and 4B) Data of [3H]-benzylpenicillin uptake in hCMEC/D3 cells (% of Control) used for Fig 4B. (XLSX) [file pone.0225702.s004.xlsx]

## Sheet: Sheet1
Fig 4A	mRNA expression of human MRP1 and MRP4 in hCMEC/D3 cells (delta delta CT)
	MRP1	MRP4
	0.0210992	5.5008e-05
	0.0273307	3.37053e-05
	0.019501	1.56878e-05
Fig 4B	3H-benzylpencillin uptake in hCMEC/D3 cells ( % of Control)
	control	10µM MK571	2.5µM reversan
	100	123.922	111.656
	100	126.98	114.812
	100	119.697	106.717
